# Supplementary material for: Phosphatase activity tunes two-component system sensor detection threshold
Source: Nat Commun. 2018 Apr 12;9:1433. doi: 10.1038/s41467-018-03929-y (PMC5897336; doi:10.1038/s41467-018-03929-y)
Supplement: Supplementary file 3 — Supplementary Data 1 [file 41467_2018_3929_MOESM3_ESM.xlsx]

## Sheet: Supplementary Table 1
E. coli Parts List
Name	Type	Source	Comments	Sequence
thsR	Gene	S. halifaxis		ATGCAGCAGCAAATCAACGGCCCGGTCTACCTGGTGGATGATGATGAAGCCATTATCGACTCCATCGATTTTTTGATGGAGGGCTACGGTTACAAACTGAACTCGTTTAACTGCGGCGATCGCTTTTTGGCAGAAGTCGATCTCACCCAGGCAGGATGTGTAATTCTGGATGCGCGTATGCCAGGCTTAACTGGTCCTCAGGTGCAACAGCTGCTGAGCGACGCGAAAAGCCCGCTTGCGGTCATCTTCCTGACCGGCCATGGCGATGTTCCGATGGCGGTTGATGCGTTCAAAAATGGCGCGTTCGATTTCTTTCAAAAACCTGTGCCGGGTAGCTTGCTCAGTCAGTCAATTGCCAAAGGCTTGACTTATTCAATCGATCAACATCTGAAACGTACT…
ttrS	Gene	S. halifaxis		ATGTTTTCTTCCGGCATGAGCCTGAAATGGCCTCTGAGCATCCAGGGTTCCATCGAACCGAAAATGACTCCGCGCATCATCTTCCGCATGGCCCTGCGCACTAAAGTGTTCATCACCCTGCTGGCTTGCCTGTTTGCTTCTGCCAACGTATTCGCGGTGGAACCGCAGAACCAGTCCGCGCCTTCCGATGTGATGGACGCTGAGGTGGTTGCTCCGGTTGCGACGGAGGAACCGGGTTACCAGGTCGTTGATGTTGGTGTGCTGGCGATTCGCGGTTATAAAGCTACCATCAACCGTTGGCAGCCACTGATGGGTTGGCTGGAGACTCAGATCCCGAACTCCTACTTCCGCCTGCACCCGCTGTCTCTGGACGAGCTGGCAAAGGGTGTAGAAACCCAG…
ompR	Gene	E. coli		ATGCAAGAGAACTACAAGATTCTGGTGGTCGATGACGACATGCGCCTGCGTGCGCTGCTGGAACGTTATCTCACCGAACAAGGCTTCCAGGTTCGAAGCGTCGCTAATGCAGAACAGATGGATCGCCTGCTGACTCGTGAATCTTTCCATCTTATGGTACTGGATTTAATGTTACCTGGTGAAGATGGCTTGTCGATTTGCCGACGTCTTCGTAGTCAGAGCAACCCGATGCCGATCATTATGGTGACGGCGAAAGGGGAAGAAGTGGACCGTATCGTAGGCCTGGAGATTGGCGCTGACGACTACATTCCAAAACCGTTTAACCCGCGTGAACTGCTGGCCCGTATCCGTGCGGTGCTGCGTCGTCAGGCGAACGAACTGCCAGGCGCACCGTCACAG…
lacI	Gene	E. coli		GTGAAACCAGTAACGTTATACGATGTCGCAGAGTATGCCGGTGTCTCTTATCAGACCGTTTCCCGCGTGGTGAACCAGGCCAGCCACGTTTCTGCGAAAACGCGGGAAAAAGTGGAAGCGGCGATGGCGGAGCTGAATTACATTCCCAACCGCGTGGCACAACAACTGGCGGGCAAACAGTCGTTGCTGATTGGCGTTGCCACCTCCAGTCTGGCCCTGCACGCGCCGTCGCAAATTGTCGCGGCGATTAAATCTCGCGCCGATCAACTGGGTGCCAGCGTGGTGGTGTCGATGGTAGAACGAAGCGGCGTCGAAGCCTGTAAAGCGGCGGTGCACAATCTTCTCGCGCAACGCGTCAGTGGGCTGATCATTAACTATCCGCTGGATGACCAGGATGCC…
sfGFP	Gene			atgcgtaaaggcgaagagctgttcactggtgtcgtccctattctggtggaactggatggtgatgtcaacggtcataagttttccgtgcgtggcgagggtgaaggtgacgcaactaatggtaaactgacgctgaagttcatctgtactactggtaaactgccggtaccttggccgactctggtaacgacgctgacttatggtgttcagtgctttgctcgttatccggaccatatgaagcagcatgacttcttcaagtccgccatgccggaaggctatgtgcaggaacgcacgatttcctttaaggatgacggcacgtacaaaacgcgtgcggaagtgaaatttgaaggcgataccctggtaaaccgcattgagctgaaaggcattgactttaaagaagac…
tetR	Gene			ATGATGTCTCGTTTAGATAAAAGTAAAGTGATTAACAGCGCATTAGAGCTGCTTAATGAGGTCGGAATCGAAGGTTTAACAACCCGTAAACTCGCCCAGAAGCTAGGTGTAGAGCAGCCTACATTGTATTGGCATGTAAAAAATAAGCGGGCTTTGCTCGACGCCTTAGCCATTGAGATGTTAGATAGGCACCATACTCACTTTTGCCCTTTAGAAGGGGAAAGCTGGCAAGATTTTTTACGTAATAACGCTAAAAGTTTTAGATGTGCTTTACTAAGTCATCGCGATGGAGCAAAAGTACATTTAGGTACACGGCCTACAGAAAAACAGTATGAAACTCTCGAAAATCAATTAGCCTTTTTATGCCAACAAGGTTTTTCACTAGAGAATGCATTATAT…
ttrR	Gene	S. halifaxis		ATGAGCCTGGCGCTGCCGGTGTACCTGATTGACGACGATGACTCCGTTCGCCGTTCCCTGCGTTTCATGCTGGAAAGCTACGGCCTGAAAATCACTGACTTCGATTCTGCTGAAGCGTTCTTCACCGCGGTAGACCTGACCCTGCCGGGTTGCGCACTGGTGGACGTACGTATGCCGGGCCTGAGCGGCCCACAGCTGCACCTGGAACTGGTGTCTAAGAACAGCCCGCTGGCCGTGATCTATCTGACCGGTCACGGCGACGTTCCGATGGCGGTTGAAGCGCTGAAACTGGGTGCGGTAGATTTCTTTCAGAAACCTGCAGACGGCGCTAAACTGGCTGAAGCTGTGGTCAAAGCCCTGGAACACGCGAAAACCCACTACCAAGACAACCAGTACCTG…
taz	Gene	E. coli		atgattaaccgtatccgcgtagtcacgctgttggtaatggtgctgggggtattcgcactgttacagcttatttccggcagtctgtttttttcttcccttcaccatagccagaagagctttgtggtttccaatcaattacgggaacagcagggcgagctgacgtcaacctgggatttaatgctgcaaacgcgcattaacctgagtcgttcagcggtacggatgatgatggattcctccaatcaacaaagtaacgccaaagttgaattgctcgatagcgccaggaaaacattggcgcaggcagcgacgcattataaaaaattcaaaagcatggcaccgttacctgaaatggtcgctaccagtcgtaatattgatgaaaaatataaaaactattacacagcg…
thsS	Gene	S. halifaxis		ATGTCCCGCCTGCTGCTGTGTATCTGTGTTCTGCTGTTCTCTTCTGTGGCGTGGTCTAAACCGCAGCAGTTTTATGTGGGCGTACTGGCTAACTGGGGTCATCAGCAAGCCGTTGAACGTTGGACCCCGATGATGGAGTATCTGAACGAACATGTGCCGGACGCGGAATTTCACGTCTACCCGGGCAACTTCAAAGCACTGAACCTGGCAATGGAACTGGGCCAGATTCAGTTCATTATCACTAACCCGGGCCAATATCTGTACCTGAGCAATCAGTACCCGCTGTCTTGGCTGGCGACCATGCGTTCTAAGCGTCACGATGGTACCACTTCTGCGATCGGTTCCGCCATTATTGTCCGCGCGGACAGCGACTACCGCACCCTGTACGACCTGAAAGGT…
ermB	Gene	S. faecalis		ATGAACAAAAATATAAAATATTCTCAAAACTTTTTAACGAGTGAAAAAGTACTCAACCAAATAATAAAACAATTGAATTTAAAAGAAACCGATACCGTTTACGAAATTGGAACAGGTAAAGGGCATTTAACGACGAAACTGGCTAAAATAAGTAAACAGGTAACGTCTATTGAATTAGACAGTCATCTATTCAACTTATCGTCAGAAAAATTAAAACTGAATACTCGTGTCACTTTAATTCACCAAGATATTCTACAGTTTCAATTCCCTAACAAACAGAGGTATAAAATTGTTGGGAGTATTCCTTACCATTTAAGCACACAAATTATTAAAAAAGTGGTTTTTGAAAGCCATGCGTCTGACATCTATCTGATTGTTGAAGAAGGATTCTACAAGCGT…
p15A	Origin of Replication			AGCAAGCGAACCGGAATTGCCAGCTGGGGCGCCCTCTGGTAAGGTTGGGAAGCCCTGCAAAGTAAACTGGATGGCTTTCTTGCCGCCAAGGATCTGATGGCGCAGGGGATCAAGATCTGATCAAGAGACAGGATGAGGATCGTTTCGCATGAGGGAAGCGGTGATCGCCGAAGTATCGACTCAACTATCAGAGGTAGTTGGCGTCATCGAGCGCCATCTCGAACCGACGTTGCTGGCCGTACATTTGTACGGCTCCGCAGTGGATGGCGGCCTGAAGCCACACAGTGATATTGATTTGCTGGTTACGGTGACCGTAAGGCTTGATGAAACAACGCGGCGAGCTTTGATCAACGACCTTTTGGAAACTTCGGCTTCCCCTGGAGAGAGCGAGATTCTCCG…
colE1	Origin of Replication			CCTAGGCGTTCGGCTGCGGCGAGCGGTATCAGCTCACTCAAAGGCGGTAATACGGTTATCCACAGAATCAGGGGATAACGCATGCAAGAACATGTGAGCAAAAGGCCAGCAAAAGGCCAGGAACCGTAAAAAGGCCGCGTTGCTGGCGTTTTTCCATAGGCTCCGCCCCCCTGACGAGCATCACAAAAATCGACGCTCAAGTCAGAGGTGGCGAAACCCGACAGGACTATAAAGATACCAGGCGTTTCCCCCTGGAAGCTCCCTCGTGCGCTCTCCTGTTCCGACCCTGCCGCTTACCGGATACCTGTCCGCCTTTCTCCCTTCGGGAAGCGTGGCGCTTTCTCATAGCTCACGCTGTAGGTATCTCAGTTCGGTGTAGGTCGTTCGCTCCAAGCTGGG…
pSC101*	Origin of Replication			tccggcaaaaaagggcaaggtgtcaccaccctgccctttttctttaaaaccgaaaagattacttcgcgttatgcaggcttcctcgctcactgactcgctgcgctcggtcgttcggctgcggcgagcggtatcagctcactcaaaggcggtaatctcgaggttacattgtcgatctgttcatggtgaacagctttaaatgcaccaaaaactcgtaaaagctctgatgtatctatcttttttacaccgttttcatctgtgcatatggacagttttccctttgatatctaacggtgaacagttgttctacttttgtttgttagtcttgatgcttcactgatagatacaagagccataagaacctcagatccttccgtatttagccagtatgttctctagtgt…
PttrB185-269	Promoter	S. halifaxis		ATATTTGTTGCGCTAGATCAAATCCACGCCTGATATGTGGAAAACCACTATAGTTATGCCGCCTCGCCTTTTACAGAATGCCTGT
PphsA151-342	Promoter	S. halifaxis		GCAAATTTGAACTGTGAATTGCTTCACAAACGCCGCTATCGCAATGTCAGTATGTGGTTTACCACAATATCTAATATCACTCTGCTCAATAACAATGATGAAAACCTTAGGAAGAAGTTAATTGTGTTAAACAGTTAACTAGGGGCTTTATCTAACGCTCTCCTAAGGACAACTGTCATTGGGAGATTTAAC
PermB-RBS	Promoter-RBS	S. faecalis		GATCCTCTAGCACAAAAGAAAAACGAAATGATACACCAATCAGTGCAAAAAAAGATATAATGGGAGATAAGACGGTTCGTGTTCGTGCTGACTTGCACCATATCATAAAAATCGAAACAGCAAAGAATGGCGGAAACGTAAAAGAAGTTATGGAAATAAGACTTAGAAGCAAACTTAAGAGTGTGTTGATAGTGCAGTATCTTAAAATTTTGTATAATAGGAATTGAAGTTAAATTAGATGCTAAAAATTTGTAATTAAGAAGGAGTGATTAC
PlacI-RBS	Promoter-RBS	E. coli		CGAAGCGGCATGCATTTACGTTGACACCATCGAATGGTGCAAAACCTTTCGCGGTATGGCATGATAGCGCCCGGAAGAGAGTCAATTCAGGGTGGTGAAT
PompF146-RBS	Promoter-RBS	E. coli		gttccttaaattttacttttggttacatattttttctttttgaaaccaaatctttatctttgtagcactttcacggtagcgaaacgttagtttgaatggaaagatgcctgcaggtgtcataaaaaaaaccatgagggtaataaata
J23114	Promoter	Synthetic		tttatggctagctcagtcctaggtacaatgctagc
Ptac	Promoter	E. coli		TTGACAATTAATCATCGGCTCGTATAATGTGTGGAATTGTGAGCGGATAACAATTTCACACA
mCherry	Promoter			atggtgagcaagggcgaggaggataacatggccatcatcaaggagttcatgcgcttcaaggtgcacatggagggctccgtgaacggccacgagttcgagatcgagggcgagggcgagggccgcccctacgagggcacccagaccgccaagctgaaggtgaccaagggtggccccctgcccttcgcctgggacatcctgtcccctcagttcatgtacggctccaaggcctacgtgaagcaccccgccgacatccccgactacttgaagctgtccttccccgagggcttcaagtgggagcgcgtgatgaacttcgaggacggcggcgtggtgaccgtgacccaggactcctccctgcaggacggcgagttcatctacaaggtgaagctgcgcggcaccaac…
PLtetO1	Promoter	Lambda Phage	From Lutz and Bujard 1997	TCCCTATCAGTGATAGAGATTGACATCCCTATCAGTGATAGAGATACTGAGCACATCAGCAGGACGCACTGACC
T1	Terminator			GGCATCAAATAAAACGAAAGGCTCAGTCGAAAGACTGGGCCTTTCGTTTTATCTGTTGTTTGTCGGTGAACGCTCTCCTGAGTAGGACAAATCCGCCGCCCTAGA
L3S1P52	Terminator	Synthetic	From Chen voigt 2013	TCTAACTAAAAAGGCCTCCCAAATCGGGGGGCCTTTTTTATTGATAACAAAA
B0015	Terminator	Synthetic		CCAGGCATCAAATAAAACGAAAGGCTCAGTCGAAAGACTGGGCCTTTCGTTTTATCTGTTGTTTGTCGGTGAACGCTCTCTACTAGAGTCACACTGGCTCACCTTCGGGTGGGCCTTTCTGCGTTTATA
J23106	Promoter	Synthetic		tttacggctagctcagtcctaggtatagtgctagc
RBS6	RBS			ggtgtcataaaaaaaaccatgagggtaataaata
RBS7	RBS		Derived from Bba_B0034	gaattcattAAAGAGGAGAAAggtaccc
RBS8	RBS			TTCCATATAGCGTAATCTAAAAGATTACATT
RBS9	RBS		Derived from Bba_B0034	AAAGAGGAGAAATACTAG
RBS10	RBS			CCAGCCAGAGAAACACTCTTTAACAGGGGGTAGT
RBS11	RBS			GCATAAAGGACTTAGCAAAGCCCAATTTTAAACAA
RBS12	RBS			ACTTTAATTCATTACCACACTTAATAGGAGCGATA
RBS13	RBS			AGAACACTTAGAGAACAAACGGGAGAGTATCTAAA
RBS14	RBS			TATACCTCTTACACTACTATATAAATTTTCTTCC
RBS15	RBS			AACGACCATCGACGTCCGACCCTAACGTATACT
