# Supplementary material for: Phosphatase activity tunes two-component system sensor detection threshold
Source: Nat Commun. 2018 Apr 12;9:1433. doi: 10.1038/s41467-018-03929-y (PMC5897336; doi:10.1038/s41467-018-03929-y)
Supplement: Supplementary file 4 — Supplementary Data 2 [file 41467_2018_3929_MOESM4_ESM.xlsx]

## Sheet: Supplementary Data 2
B. subtilis Parts List
Name	Type	Source	Comments	Sequence
amyE	Chromosomal Integration Locus	B. subtilis		GTTCAGCTCAGTGATACCTGCGATCCCTCCGCGATTCACGACAGCCGGCACACCGATGTACACGTCATCTGCACCGTATTGCCCGTCCAAATATGTGCTGACAGTTAATATGCTGTTTTCATTATGAAGAATGGCTTTTGTAATGCGAGCAAGACTCATCGCAACCCCATAATAAGTCGCGCCTTTTTTCTCAATGATATGGTAAGCTGCGTTTTTCACATCATCTACAATTTGGTCCAGCTCCTCTTGTTTGTACGCATCGTTTTTCTCAACGAGTTCACTGACCGGCACACCGCCGACATTCGCGTGGCTCCAAACAGGAAGCTCTGTGTCGCCGTGCTCTCCGATAATATGCGCGTGTACGTTTTGAGGCGCTGCGCCAAAGTATTCGCTCAGCAT…
amyE 3'	Chromosomal Integration Locus	B. subtilis		CGATCAGACCAGTTTTTAATTTGTGTGTTTCCATGTGTCCAGTTTGGAATACTCTTAACCTCATTGGAAATCGCGGCATAATCACTGGTGGTATGATTGATGACCGCGTCAACAATGACCTTTATGCCATATTCTTCAGCGGCTGCACACATTTCTTTAAATTCTTGTTCAGTACCTAAGTAACGGTTGCCAATTTGATACGATGTCGGCTGATACAGCCAGTACCAGTTCGACATGCTTTTATCTCCTTGATTCCCTTCCTTTACTTGGTTAATCGGAGATGTCTGAATGGCTGTATATCCTGCATCATGAATATCCTTCATATTGTGTTTTAACGTATTGAACGACCAATTCCATGCATGAAGAATGGTTCCGCTTTTGATCGACGGTGCTGTAAGC…
amyE 5'	Chromosomal Integration Locus	B. subtilis		GTTCAGCTCAGTGATACCTGCGATCCCTCCGCGATTCACGACAGCCGGCACACCGATGTACACGTCATCTGCACCGTATTGCCCGTCCAAATATGTGCTGACAGTTAATATGCTGTTTTCATTATGAAGAATGGCTTTTGTAATGCGAGCAAGACTCATCGCAACCCCATAATAAGTCGCGCCTTTTTTCTCAATGATATGGTAAGCTGCGTTTTTCACATCATCTACAATTTGGTCCAGCTCCTCTTGTTTGTACGCATCGTTTTTCTCAACGAGTTCACTGACCGGCACACCGCCGACATTCGCGTGGCTCCAAACAGGAAGCTCTGTGTCGCCGTGCTCTCCGATAATATGCGCGTGTACGTTTTGAGGCGCTGCGCCAAAGTATTCGCTCAGCAT…
ganA 5'	Chromosomal Integration Locus	B. subtilis		ctgtatacggatggcgtgatggatcctacggcttcatgttatttatttgatttactaaaggatcatcctgattcgccaatcgctgacctgaaggagaaaatccttacatcactgcagcatcaaaaggaagctcatcataagagtgatgacgaatgttttatattagttgatgtaaaataaaatgatccatgagacataacaatgatttgttacatctcatggatttttttgtttcagcgtttctttggaatatgtcctgactccgcatattgaaacacctgcaaggaaggcagcgggtgtccattaaaatcaaataaagcttgattatctacagcacttcccccataccacttcccggcgtcttcagggtcgtattcagcagcatagctggacgcccac…
ganA 5'	Chromosomal Integration Locus	B. subtilis		tcacagtggcaatctcccccgtattcgtttgaaatgtgccacattaacagcgccgggtgatgtccgtatcgttctgctaataagcggttgatgtgccgtgttttttctcggtagactttagatgtgaggcagtggttgtgccttccgccgtgcagctgtttgacgcgggaggcattgacgcgcaaaacttccggataggtttgcgacagccaggccggacgggctccgctcggcgttgctaatatgacccggccgcctatactgtgaatccgctcaaaaatatcatccagccattcaaattgatatacgccctcctccggctcaagtgcgctccatgcaaaaatgccgacagaaaacgtattcgtatgagaaagcttcatcagtttgatatcgtcagct…
thrC 3'	Chromosomal Integration Locus	B. subtilis		GAAGTGTGCGAACAGCTGGGGGAAGCGCCTGATGTTTTAGCGATCCCGGTCGGAAATGCTGGAAACATCACTGCGTACTGGAAGGGCTTCAAGGAATATCATGAGAAAAACGGCACAGGCCTTCCGAAAATGCGCGGCTTTGAAGCTGAGGGTGCGGCGGCAATCGTGCGCAATGAAGTGATTGAAAATCCGGAAACAATAGCGACAGCCATTCGTATCGGAAACCCGGCAAGCTGGGACAAAGCTGTAAAGGCAGCCGAGGAATCCAATGGGAAAATTGACGAAGTCACTGATGATGAAATCCTTCACGCATATCAGCTGATCGCCCGTGTAGAAGGCGTGTTTGCAGAACCAGGTTCTTGCGCGTCTATCGCAGGAGTGCTGAAACAGGTGAAATCC…
thrC 5'	Chromosomal Integration Locus	B. subtilis		cagcgcaggaattcatgaatatgcgggcgcagaagctgtttgttccacgcgtcagctggctcggcaaaggcagctcaaggtgaggagaaaatctgacaaaaataattagaaaataaagaatcttgtcatatcaatgcgttaagcgtttacattcgcaaaattcagcctaatgatgtcttgtcaaaacaggagcgggcttatataatgtttgtaacttatatgtctgtgttgagttaacaattgtcttttccaagaggacaatcaaaagaaaggtggagtttttttgaaagcgattcgtgtagggcttttaggtttaggtaccgtcggaagcggtgtcgttaaaattattcaagaccatcaggataagcttatgcatcaggtcggctgtccggttacgat…
ydfHI 3'	Chromosomal Integration Locus	B. subtilis		actgcatatttgaaaattgcccaaacgtacatgcccgaatgtacgtttttttcatttcattgtcaactacaatgagaaagaatgtgatcaagcaatgtgttgaaaggagattatcatgtcaaaaatgttatatacattaggaggatgggttgctcgcaatcgcataaaagcaatatgtgcgtggatcgttgtgttagttgctgcgataggccttgcagtgaccttgaaaccaagtttttctgaggatatgtccatacctgacacaccttcggaaaaagcgatggatgtgattcaaaaagaatttcctcatggtcctgataaagggagcatacgggttattttcggtgctggtgatggggagaaacttactgggaagccagcaaaaaaagcaatagaaga…
ydfHI 5'	Chromosomal Integration Locus	B. subtilis		atgaatcctaatattgcaaaaatctcttcgttgctatcagatccctcgcgttcttccattcttctcagtctgatggatggaaggatacaccctgcgggagagcttgcatatctcgctaacattaaacctcaaactgcaagttttcacctgaataaattgcttgaagcaaagctgattagcgtagagaagcatgggagacatcggtattacagattggctgactcagatgctgcaaatgtgatcgaacaattgcttcatattgcgcctaaagcaaaagtcaaatctttaaaagagtcaaaagagaaaaaggacttgcatttcgcccggacctgttatgatcatttggcaggttatgtgggcgtgcaaatggcacattcactagttgagcaggggatgtta…
ermB	Expression Cassette	E. coli		ATGAACAAAAATATAAAATATTCTCAAAACTTTTTAACGAGTGAAAAAGTACTCAACCAAATAATAAAACAATTGAATTTAAAAGAAACCGATACCGTTTACGAAATTGGAACAGGTAAAGGGCATTTAACGACGAAACTGGCTAAAATAAGTAAACAGGTAACGTCTATTGAATTAGACAGTCATCTATTCAACTTATCGTCAGAAAAATTAAAACTGAATACTCGTGTCACTTTAATTCACCAAGATATTCTACAGTTTCAATTCCCTAACAAACAGAGGTATAAAATTGTTGGGAGTATTCCTTACCATTTAAGCACACAAATTATTAAAAAAGTGGTTTTTGAAAGCCATGCGTCTGACATCTATCTGATTGTTGAAGAAGGATTCTACAAGCGT…
CamR	Gene	S. aureus		ATGAACTTTAATAAAATTGATTTAGACAATTGGAAGAGAAAAGAGATATTTAATCATTATTTGAACCAACAAACGACTTTTAGTATAACCACAGAAATTGATATTAGTGTTTTATACCGAAACATAAAACAAGAAGGATATAAATTTTACCCTGCATTTATTTTCTTAGTGACAAGGGTGATAAACTCAAATACAGCTTTTAGAACTGGTTACAATAGCGACGGAGAGTTAGGTTATTGGGATAAGTTAGAGCCACTTTATACAATTTTTGATGGTGTATCTAAAACATTCTCTGGTATTTGGACTCCTGTAAAGAATGACTTCAAAGAGTTTTATGATTTATACCTTTCTGATGTAGAGAAATATAATGGTTCGGGGAAATTGTTTCCCAAAACACCT…
kanR	Gene	S. sciuri		atgagaatagtgaatggaccaataataatgactagagaagaaagaatgaagattgttcatgaaattaaggaacgaatattggataaatatggggatgatgttaaggctattggtgtttatggctctcttggtcgtcagactgatgggccctattcggatattgagatgatgtgtgtcatgtcaacagaggaagcagagttcagccatgaatggacaaccggtgagtggaaggtggaagtgaattttgatagcgaagagattctactagattatgcatctcaggtggaatcagattggccgcttacacatggtcaatttttctctattttgccgatttatgattcaggtggatacttagagaaagtgtatcaaactgctaaatcggtagaagcccaaacg…
lacI	Gene	E. coli		ATGAAACCAGTAACGTTATACGATGTCGCAGAGTATGCCGGTGTCTCTTATCAGACCGTTTCCCGCGTGGTGAACCAGGCCAGCCACGTTTCTGCGAAAACGCGGGAAAAAGTGGAAGCGGCGATGGCGGAGCTGAATTACATTCCCAACCGCGTGGCACAACAACTGGCGGGCAAACAGTCGTTGCTGATTGGCGTTGCCACCTCCAGTCTGGCCCTGCACGCGCCGTCGCAAATTGTCGCGGCGATTAAATCTCGCGCCGATCAACTGGGTGCCAGCGTGGTGGTGTCGATGGTAGAACGAAGCGGCGTCGAAGCCTGTAAAACGGCGGTGCACAATCTTCTCGCGCAACGCGTCAGTGGGCTGATCATTAACTATCCGCTGGATGACCAGGATGCC…
narL-ydfI	Gene	E. coli/B. subtilis	Protein fusion	atgagtaatcaggaaccggctactatcctgctgattgacgatcacccgatgctgcgaactggcgtaaaacagcttatcagtatggcaccagatatcaccgtggttggcgaagcgagtaatggcgaacagggtattgaactggcggagtctcttgatcccgatctgatcctgttagatctcaatatgcccggcatgaacggtctggaaacgctggataaactgcgcgaaaagtccctctcagggcgcattgtggtattcagcgtctctaaccatgaagaagatgtggtcaccgcactgaaacgcggcgcggatggctatctgttaaaagatatggaaccggaagatctgctgaaagcattgcatcaggcagctgctggcgaaatggtattaagccctgat…
narX	Gene	E. coli		atgcttaaacgttgtctctctccgctcaccctggttaatcaggttgcgcttattgtgttgctttctactgctattggactggcagggatggcggtttctggctggctggtgcaaggcgttcagggcagcgcccatgcgatcaacaaagcgggatcgctgcgcatgcaaagttaccgtctgttggcggcagtgccattaagcgagaaagacaagcccttaattaaagagatggaacaaacggcatttagcgccgagttgactcgagcagcagaacgagacggacaactggcgcaattacagggtttacaagattactggcgtaatgaactgatccctgcgctgatgcgtgcacaaaaccgagaaacggtgtcagcggatgtcagccagtttgttgccggg…
narX(C415R)	Gene	E. coli		atgcttaaacgttgtctctctccgctcaccctggttaatcaggttgcgcttattgtgttgctttctactgctattggactggcagggatggcggtttctggctggctggtgcaaggcgttcagggcagcgcccatgcgatcaacaaagcgggatcgctgcgcatgcaaagttaccgtctgttggcggcagtgccattaagcgagaaagacaagcccttaattaaagagatggaacaaacggcatttagcgccgagttgactcgagcagcagaacgagacggacaactggcgcaattacagggtttacaagattactggcgtaatgaactgatccctgcgctgatgcgtgcacaaaaccgagaaacggtgtcagcggatgtcagccagtttgttgccggg…
narX(C415R)-sfGFP	Gene	E. coli		atgcttaaacgttgtctctctccgctcaccctggttaatcaggttgcgcttattgtgttgctttctactgctattggactggcagggatggcggtttctggctggctggtgcaaggcgttcagggcagcgcccatgcgatcaacaaagcgggatcgctgcgcatgcaaagttaccgtctgttggcggcagtgccattaagcgagaaagacaagcccttaattaaagagatggaacaaacggcatttagcgccgagttgactcgagcagcagaacgagacggacaactggcgcaattacagggtttacaagattactggcgtaatgaactgatccctgcgctgatgcgtgcacaaaaccgagaaacggtgtcagcggatgtcagccagtttgttgccggg…
narX(C415R,D558V)	Gene	E. coli		atgcttaaacgttgtctctctccgctcaccctggttaatcaggttgcgcttattgtgttgctttctactgctattggactggcagggatggcggtttctggctggctggtgcaaggcgttcagggcagcgcccatgcgatcaacaaagcgggatcgctgcgcatgcaaagttaccgtctgttggcggcagtgccattaagcgagaaagacaagcccttaattaaagagatggaacaaacggcatttagcgccgagttgactcgagcagcagaacgagacggacaactggcgcaattacagggtttacaagattactggcgtaatgaactgatccctgcgctgatgcgtgcacaaaaccgagaaacggtgtcagcggatgtcagccagtttgttgccggg…
narX(D558V)	Gene	E. coli		atgcttaaacgttgtctctctccgctcaccctggttaatcaggttgcgcttattgtgttgctttctactgctattggactggcagggatggcggtttctggctggctggtgcaaggcgttcagggcagcgcccatgcgatcaacaaagcgggatcgctgcgcatgcaaagttaccgtctgttggcggcagtgccattaagcgagaaagacaagcccttaattaaagagatggaacaaacggcatttagcgccgagttgactcgagcagcagaacgagacggacaactggcgcaattacagggtttacaagattactggcgtaatgaactgatccctgcgctgatgcgtgcacaaaaccgagaaacggtgtcagcggatgtcagccagtttgttgccggg…
narX2	Gene	E. coli	Codon optimized 15 AA	ATGTTAAAACGTTGTCTTTCTCCGTTAACGCTTgttaatcaggttgcgcttattgtgttgctttctactgctattggactggcagggatggcggtttctggctggctggtgcaaggcgttcagggcagcgcccatgcgatcaacaaagcgggatcgctgcgcatgcaaagttaccgtctgttggcggcagtgccattaagcgagaaagacaagcccttaattaaagagatggaacaaacggcatttagcgccgagttgactcgagcagcagaacgagacggacaactggcgcaattacagggtttacaagattactggcgtaatgaactgatccctgcgctgatgcgtgcacaaaaccgagaaacggtgtcagcggatgtcagccagtttgttgccggg…
narX2-sfGFP	Gene	E. coli		ATGTTAAAACGTTGTCTTTCTCCGTTAACGCTTgttaatcaggttgcgcttattgtgttgctttctactgctattggactggcagggatggcggtttctggctggctggtgcaaggcgttcagggcagcgcccatgcgatcaacaaagcgggatcgctgcgcatgcaaagttaccgtctgttggcggcagtgccattaagcgagaaagacaagcccttaattaaagagatggaacaaacggcatttagcgccgagttgactcgagcagcagaacgagacggacaactggcgcaattacagggtttacaagattactggcgtaatgaactgatccctgcgctgatgcgtgcacaaaaccgagaaacggtgtcagcggatgtcagccagtttgttgccggg…
sfGFP	Gene		Normal E. coli sequence	ATGCGTAAAGGCGAAGAGCTGTTCACTGGTGTCGTCCCTATTCTGGTGGAACTGGATGGTGATGTCAACGGTCATAAGTTTTCCGTGCGTGGCGAGGGTGAAGGTGACGCAACTAATGGTAAACTGACGCTGAAGTTCATCTGTACTACTGGTAAACTGCCGGTACCTTGGCCGACTCTGGTAACGACGCTGACTTATGGTGTTCAGTGCTTTGCTCGTTATCCGGACCATATGAAGCAGCATGACTTCTTCAAGTCCGCCATGCCGGAAGGCTATGTGCAGGAACGCACGATTTCCTTTAAGGATGACGGCACGTACAAAACGCGTGCGGAAGTGAAATTTGAAGGCGATACCCTGGTAAACCGCATTGAGCTGAAAGGCATTGACTTTAAAGAAGAC…
sfGFP2	Gene		Optimized for B. sutilis expression with ho1 leader peptide	ATGTCAGTAAATTTAGCATCACAATTAAGAGAAGGAACAAAAAAACGTAAAGGCGAAGAGCTGTTCACTGGTGTCGTCCCTATTCTGGTGGAACTGGATGGTGATGTCAACGGTCATAAGTTTTCCGTGCGTGGCGAGGGTGAAGGTGACGCAACTAATGGTAAACTGACGCTGAAGTTCATCTGTACTACTGGTAAACTGCCGGTACCTTGGCCGACTCTGGTAACGACGCTGACTTATGGTGTTCAGTGCTTTGCTCGTTATCCGGACCATATGAAGCAGCATGACTTCTTCAAGTCCGCCATGCCGGAAGGCTATGTGCAGGAACGCACGATTTCCTTTAAGGATGACGGCACGTACAAAACGCGTGCGGAAGTGAAATTTGAAGGCGATACCCTG…
spcR	Gene	E. faecalis		TTGAATACATACGAACAAATTAATAAAGTGAAAAAAATACTTCGGAAACATTTAAAAAATAACCTTATTGGTACTTACATGTTTGGATCAGGAGTTGAGAGTGGACTAAAACCAAATAGTGATCTTGACTTTTTAGTCGTCGTATCTGAACCATTGACAGATCAAAGTAAAGAAATACTTATACAAAAAATTAGACCTATTTCAAAAAAAATAGGAGATAAAAGCAACTTACGATATATTGAATTAACAATTATTATTCAGCAAGAAATGGTACCGTGGAATCATCCTCCCAAACAAGAATTTATTTATGGAGAATGGTTACAAGAGCTTTATGAACAAGGATACATTCCTCAGAAGGAATTAAATTCAGATTTAACCATAATGCTTTACCAAGCAAAA…
T7 RNAP	Gene	T7 Bacteriophage		ATGAACACGATTAACATCGCTAAGAACGACTTCTCTGACATCGAACTGGCTGCTATCCCGTTCAACACTCTGGCTGACCATTACGGTGAGCGTTTAGCTCGCGAACAGTTGGCCCTTGAGCATGAGTCTTACGAGATGGGTGAAGCACGCTTCCGCAAGATGTTTGAGCGTCAACTTAAAGCTGGTGAGGTTGCGGATAACGCTGCCGCCAAGCCTCTCATCACTACCCTACTCCCTAAGATGATTGCACGCATCAACGACTGGTTTGAGGAAGTGAAAGCTAAGCGCGGCAAGCGCCCGACAGCCTTCCAGTTCCTGCAAGAAATCAAGCCGGAAGCCGTAGCGTACATCACCATTAAGACCACTCTGGCTTGCCTAACCAGTGCTGACAATACAACC…
xylR	Gene	B. megaterium		ATGAATCAAAAATTAATATTAGATGAAATTTTGAAGAACTCCCCTGTCTCCAGGGCAACTCTCTCTGAGATTACAGGATTAAACAAGTCTACTGTCTCCTCTCAAGTAAATACACTGCTTGAAAAAGATTTTATTTTTGAAATTGGGGCAGGGCAATCTAGAGGCGGCAGAAGACCTGTAATGCTTGTTTTTAATAAGAATGCAGGCTACTCGATTGGTATTGATATAGGAGTCGACTATCTTAACGGAATTCTAACCGACTTAGAAGGAAATATTATTCTCGAGAAGACTTCTGACTTGTCTAGTTCTTCCGCTAGTGAAGTAAAAGAGATTTTATTTGCACTTATTCATGGTTTTGTAACCCATATGCCTGAGTCCCCTTATGGTCTAGTCGGAATA…
mCherry	Promoter			ATGGTATCAAAAGGAGAAGAAGATAATATGGCAATTATCAAGGAGTTCATGCGCTTCAAGGTGCACATGGAGGGCTCCGTGAACGGCCACGAGTTCGAGATCGAGGGCGAGGGCGAGGGCCGCCCCTACGAGGGCACCCAGACCGCCAAGCTGAAGGTGACCAAGGGTGGCCCCCTGCCCTTCGCCTGGGACATCCTGTCCCCTCAGTTCATGTACGGCTCCAAGGCCTACGTGAAGCACCCCGCCGACATCCCCGACTACTTGAAGCTGTCCTTCCCCGAGGGCTTCAAGTGGGAGCGCGTGATGAACTTCGAGGACGGCGGCGTGGTGACCGTGACCCAGGACTCCTCCCTGCAGGACGGCGAGTTCATCTACAAGGTGAAGCTGCGCGGCACCAAC…
Phspac	Promoter	B. subtilis		GGTAAATGTGAGCACTCACAATTCATTTTGCAAAAGTTGTTGACTTTATCTACAAGGTGTGGCATAATGTGTGTAATTGTGAGCGGATAACAATTAAGCTTAGTCGACAGCTAGC
PlepA	Promoter	B. subtilis		AGTCAATGTATGAATGGATACGGGATATGAATCAATAAGTACGTGAAAGAGAAAAGCAACCCAGATATGATAGGGAACTTTTCTCTTTCTTGTTTTACATTGAATCTTTACAATCCTATTGATATAATCTAAGCTAGTGTATTTTGCGTTTAATAGT
PliaG	Promoter	B. subtilis		CAAAAATCAGACCAGACAAAAGCGGCAAATGAATAAGCGGAACGGGGAAGGATTTGCGGTCAAGTCCTTCCCTTCCGCACGTATCAATTCGCAAGCTTTTCCTTTATAATAGAATGAATGA
PrepU	Promoter	S. aureus		agatcagggaatgagtttataaaataaaaaaagcacctgaaaaggtgtctttttttgatggttttgaacttgttctttcttatcttgatacatatagaaataacgtcatttttattttagttgctgaaaggtgcgttgaagtgttggtatgtatgtgttttaaagtattgaaaacccttaaaattggttgcacagaaaaaccccatctgttaaagttataagtgactaaacaaataactaaatagatgggggtttcttttaatattatgtgtcctaatagtagcatttattcagatgaaaaatcaagggttttagtggacaagacaaaaagtggaaaagtgagaccatg
PrpsD	Promoter	B. subtilis		TGAAGCAATAATGGAGGAATGGTTGACTTCAAAACAAATAAATTATATAATGACCTTTGTGTGAAATATTGCAG
PT7	Promoter	T7 Bacteriophage		CTCGAAATTAATACGACTCACTATAGGGAGAACAATACGACTACGG
Pveg	Promoter	B. subtilis		GGAGTTCTGAGAATTGGTATGCCTTATAAGTCCAATTAACAGTTGAAAACCTGCATAGGAGAGCTATGCGGGTTTTTTATTTTACATAATGATACATAATTTACCGAAACTTGCGGAACATAATTGAGGAATCATAGAATTTTGTCAAAATAATTTTATTGACAACGTCTTATTAACGTTGATATAATTTAAATTTTATTTGACAAAAATGGGCTCGTGTTGTACAATAAATGTAGT
PxylR-RBS	Promoter	B. megaterium		AATGTTTTTTTTAGAAAATTTAGTTATAATATTAGATATGATACTTTTAAATATCTAATTCAAGCTTCAAAAAACACCAACTTAGTTCGGTGGATAAACAAAGGAGTGGTTATTATTCAAATTGCAGATCAAGCTTTAGTAAAAAAA
PydfJ	Promoter	B. subtilis		actgcatatttgaaaattgcccaaacgtacatgcccgaatgtacgtttttttcatttcattgtcaactacaatgagaaa
PyqxD	Promoter	B. subtilis		CTCAGGACGCTCTATCCTGGGTTTTTGGCTGTGCCAAAAGGGAATAATGAAAAACAATAGCATCTTTGTGAAGTTTGTATTATAATAAAAAATTGTGATAAAATGATTAATTTTAGGTTTAAGGATCGTGTGATACG
Ppcn-RBS	Promoter-RBS	B. subtilis		CGGTGGAAACGAGGTCATCATTTCCTTCCGAAAAAACGGTTGCATTTAAATCTTACATATGTAATACTTTCAAAGACTACATTTGTAAGATTTGATGTTTGAGTCGGCTGAAAGATCGTACGTACCAATTATTGTTTCGTGATTGTTCAAGCCATAACACTGTAGGGATAGTGGAAAGAGTGCTTCATCTGGTTACGATCAATCAAATATTCAAACGGAGGGAGACGATTTTG
PxylA-RBS	Promoter-RBS	B. megaterium		TTGAAATAAACATTTATTTTGTATATGATGAGATAAAGTTAGTTTATTGGATAAACAAACTAACTCAATTAAGATAGTTGATGGATAAACTTGTTCACTTAAATCAAAGGGGGAAATGACAAATGGTCCAAACTAGTGATATCTAAAAATCAAAGGGGGAAATGGGATCCAAAGGAGGCCATAAT
RBS1	Ribosome Binding Site	B. subtilis	Derived from RplA RBS	ACATAAGGAGGAACTACT
RBS2	Ribosome Binding Site	B. subtilis	Derived from RplA RBS	AAGCTTACATAAGGAGGAACTACT
RBS3	Ribosome Binding Site	B. subtilis	YdfJ RBS	gaatgtgatcaagcaatgtgttgaaaggagattatc
RBS4	Ribosome Binding Site	B. subtilis	Derived from RplA RBS	gTGTGAAATATTGCAGAAGCTTACATAAGGAGGAACTACT
RBS5	Ribosome Binding Site	S. sciuri	Natural KanR RBS	ccagtttgttgaagattagatgctataattgttattaaaaggattgaaggatgcttaggaagacgagttattaatagctgaataagaacggtgctctccaaatattcttatttagaaaagcaaatctaaaattatctgaaaaggga
B0015	Terminator	E. coli		CCAGGCATCAAATAAAACGAAAGGCTCAGTCGAAAGACTGGGCCTTTCGTTTTATCTGTTGTTTGTCGGTGAACGCTCTCTACTAGAGTCACACTGGCTCACCTTCGGGTGGGCCTTTCTGCGTTTATA
L3S1P52	Terminator	Synthetic		TCTAACTAAAAAGGCCTCCCAAATCGGGGGGCCTTTTTTATTGATAACAAAA
T0	Terminator	Lambda Phage		ACGTTCTTGCCATTGCTGCATAAAAAACGCCCGGCGGCAACCGAGCGTTCTGAATTAATTAATCATCG
T1T2	Terminator	E. coli	rrnB terminators	AGGCATCAAATAAAACGAAAGGCTCAGTCGAAAGACTGGGCCTTTCGTTTTATCTGTTGTTTGTCGGTGAACGCTCTCCTGAGTAGGACAAATCCGCCGCTCTAGCTAAGCAGAAGGCCATCCTGACGGATGGCCTTTTTGCGTTTCTACAAACTCTT
TgyrA	Terminator	B. subtilis		GTGTGAAAAAAAGCGCAGCTGAAATAGCTGCGCTTTTTTGTGTCATAACCCTTTACAGTCA
