# Supplementary material for: Phosphatase activity tunes two-component system sensor detection threshold
Source: Nat Commun. 2018 Apr 12;9:1433. doi: 10.1038/s41467-018-03929-y (PMC5897336; doi:10.1038/s41467-018-03929-y)
Supplement: Supplementary file 5 — Supplementary Data 3 [file 41467_2018_3929_MOESM5_ESM.xlsx]

## Sheet: Supplementary Data 3
Plasmid Construction
Name	Source	Antibiotic	Origin	Construction	Genbank Accession Number	Addgene #
pBL119-2	This work	Chloramphenicol	colEI	pKD297.3 (PphsA151-342 truncation8) was modified by replacing the ThsR RBS with a synthetic RBS of calculated strength 3,000 by the RBS calculator15	MG323871	104336
pKD182	7	Spectinomycin	p15a		MG323873	90952
pBL182-A	This work	Spectinomycin	p15a	pKD182 was modified with a L547A ThsS mutation
pBL182-C	This work	Spectinomycin	p15a	pKD182 was modified with a L547C ThsS mutation
pBL182-D	This work	Spectinomycin	p15a	pKD182 was modified with a L547D ThsS mutation
pBL182-E	This work	Spectinomycin	p15a	pKD182 was modified with a L547E ThsS mutation
pBL182-F	This work	Spectinomycin	p15a	pKD182 was modified with a L547F ThsS mutation
pBL182-G	This work	Spectinomycin	p15a	pKD182 was modified with a L547G ThsS mutation
pBL182-H	This work	Spectinomycin	p15a	pKD182 was modified with a L547H ThsS mutation
pBL182-I	This work	Spectinomycin	p15a	pKD182 was modified with a L547I ThsS mutation
pBL182-K	This work	Spectinomycin	p15a	pKD182 was modified with a L547K ThsS mutation
pBL182-M	This work	Spectinomycin	p15a	pKD182 was modified with a L547M ThsS mutation
pBL182-N	This work	Spectinomycin	p15a	pKD182 was modified with a L547N ThsS mutation
pBL182-P	This work	Spectinomycin	p15a	pKD182 was modified with a L547P ThsS mutation
pBL182-Q	This work	Spectinomycin	p15a	pKD182 was modified with a L547Q ThsS mutation
pBL182-R	This work	Spectinomycin	p15a	pKD182 was modified with a L547R ThsS mutation
pBL182-S	This work	Spectinomycin	p15a	pKD182 was modified with a L547S ThsS mutation
pBL182-T	This work	Spectinomycin	p15a	pKD182 was modified with a L547T ThsS mutation
pBL182-V	This work	Spectinomycin	p15a	pKD182 was modified with a L547V ThsS mutation
pBL182-W	This work	Spectinomycin	p15a	pKD182 was modified with a L547W ThsS mutation
pBL182-Y	This work	Spectinomycin	p15a	pKD182 was modified with a L547Y ThsS mutation
pKD233.7-3	7	Chloramphenicol	colEI		MG323876	90955
pKD227	7	Spectinomycin	p15a		MG323874	90954
pBL137-A	This work	Spectinomycin	p15a	pKD227 was modified with a L627A TtrS mutation
pBL137-C	This work	Spectinomycin	p15a	pKD227 was modified with a L627C TtrS mutation
pBL137-D	This work	Spectinomycin	p15a	pKD227 was modified with a L627D TtrS mutation
pBL137-E	This work	Spectinomycin	p15a	pKD227 was modified with a L627E TtrS mutation
pBL137-F	This work	Spectinomycin	p15a	pKD227 was modified with a L627F TtrS mutation
pBL137-G	This work	Spectinomycin	p15a	pKD227 was modified with a L627G TtrS mutation
pBL137-H	This work	Spectinomycin	p15a	pKD227 was modified with a L627H TtrS mutation
pBL137-I	This work	Spectinomycin	p15a	pKD227 was modified with a L627I TtrS mutation
pBL137-K	This work	Spectinomycin	p15a	pKD227 was modified with a L627K TtrS mutation
pBL137-M	This work	Spectinomycin	p15a	pKD227 was modified with a L627M TtrS mutation
pBL137-N	This work	Spectinomycin	p15a	pKD227 was modified with a L627N TtrS mutation
pBL137-P	This work	Spectinomycin	p15a	pKD227 was modified with a L627P TtrS mutation
pBL137-Q	This work	Spectinomycin	p15a	pKD227 was modified with a L627Q TtrS mutation
pBL137-R	This work	Spectinomycin	p15a	pKD227 was modified with a L627R TtrS mutation
pBL137-S	This work	Spectinomycin	p15a	pKD227 was modified with a L627S TtrS mutation
pBL137-T	This work	Spectinomycin	p15a	pKD227 was modified with a L627T TtrS mutation
pBL137-V	This work	Spectinomycin	p15a	pKD227 was modified with a L627V TtrS mutation
pBL137-W	This work	Spectinomycin	p15a	pKD227 was modified with a L627W TtrS mutation
pBL137-Y	This work	Spectinomycin	p15a	pKD227 was modified with a L627Y TtrS mutation
pRS52	Unpublished (Sheth and Tabor)	Ampicillin	pSC101*	pSR59.416 was modified by removing ompR.	MG323875	104334
pSR26-2	Unpublished (Schmidl and Tabor)	Chloramphenicol	colEI		MG323877	104335
pBL132	This work	Spectinomycin	p15a	pPR161-217 was modified by replacing uirS, ho1, pcyA with the taz gene composed of the N-terminal portion of Tar and C-terminal portion of EnvZ both from E. coli MG1655. Taz was placed under control of a synthetic RBS with a calculated strength of 16,573.	MG323872	104333
pBL132-A	This work	Spectinomycin	p15a	pBL132 was modified with a T402A Taz mutation
pBL132-D	This work	Spectinomycin	p15a	pBL132 was modified with a T402D Taz mutation
pBL132-E	This work	Spectinomycin	p15a	pBL132 was modified with a T402E Taz mutation
pBL132-K	This work	Spectinomycin	p15a	pBL132 was modified with a T402K Taz mutation
pBL132-S	This work	Spectinomycin	p15a	pBL132 was modified with a T402S Taz mutation
pBL132-V	This work	Spectinomycin	p15a	pBL132 was modified with a T402V Taz mutation
