# Supplementary material for: Phosphatase activity tunes two-component system sensor detection threshold
Source: Nat Commun. 2018 Apr 12;9:1433. doi: 10.1038/s41467-018-03929-y (PMC5897336; doi:10.1038/s41467-018-03929-y)
Supplement: Supplementary file 6 — Supplementary Data 4 [file 41467_2018_3929_MOESM6_ESM.xlsx]

## Sheet: Supplementary Data 4
Intergration Module Construction
Name	Source	Antibiotic	Locus	BGSC #	Genbank Accession Number	Construction
iND27	This work	Erythromycin	ganA	1A1286	MG323855	comK from SCK69 was replaced with narX from E. coli MG1655.
iND46	This work	Chloramphenicol	ydfHI	1A1287	MG323853	The camR gene from pGFP*10 was used to disrupt ydfHI.
iND48	This work	Spectinomycin	amyE		MG323856	narL-ydfI, composed of the narL N-terminal portion from the E. coli MG1655 and the ydfI C-terminal portion from the B. subtilis was placed under control of the Phyperspank­promoter in pDR11111 and sfGFP was placed under control of the B. subtilis PydfJ promoter and Bba_B0015 terminator.
iND71	This work	Erythromycin	ganA	1A1288	MG323857	narX in iND27 was mutated to narX(C415R).
iND72	This work	Erythromycin	ganA	1A1289	MG323854	narX in iND27 was mutated to narX(D558V).
iND77	This work	Chloramphenicol	ydfHI	1A1290	MG323858	iND46 was modified by inserting the T7RNAP from strain BL2112 under control of the B. subtilis PrpsD promoter and placing mCherry under the control of the PT7 promoter and Bba_B0015 terminator.
iND131	This work	Erythromycin	ganA		MG323859	narX in iND27 was mutated to narX(C415R,D558V).
iND133	This work	Kanamycin	thrC		MG323861	narL-ydfI was placed under control of the PrpsD promoter the synthetic L3S1P52 terminator13. kanR was sourced from MF449613.
iND134	This work	Kanamycin	thrC		MG323860	iND133 with PrpsD replaced by PyqxD from B. subtilis.
iND135	This work	Kanamycin	thrC	1A1291	MG323862	iND133 with PrpsD replaced by PlialG from B. subtilis.
iND136	This work	Kanamycin	thrC		MG323865	The camR gene from pGFP*10 was used to disrupt ydfHI.
iND137	This work	Kanamycin	thrC		MG323864	iND133 with PrpsD replaced by Pveg from B. subtilis.
iND138	This work	Spectinomycin	amyE	1A1292	MG323863	The sfGFP RBS of iND48 was replaced with a highly expressing RBS which codes for 15 amino acids of the Synechocystis sp. PCC6803 Ho1 protein (unpublished data).
iND141	This work	Spectinomycin	amyE		MG323866	iND48 was modified by removing narL-ydfI.
iND142	This work	Spectinomycin	amyE	1A1293	MG323867	iND138 was modified by replacing narL-ydfI with narX and the gyrA terminator.
iND144	This work	Erythromycin	ganA		MG323869	iND71 was modified by adding a sfGFP tag on NarX and a gyrA terminator.
iND145	This work	Spectinomycin	amyE		MG323868	iND48 was modified by replacing narL-ydfI with narX and the gyrA terminator and removing sfGFP.
iND146	This work	Spectinomycin	amyE		MG323870	iND145 was modified by adding a sfGFP tag on NarX.
