# Supplementary material for: Phosphatase activity tunes two-component system sensor detection threshold
Source: Nat Commun. 2018 Apr 12;9:1433. doi: 10.1038/s41467-018-03929-y (PMC5897336; doi:10.1038/s41467-018-03929-y)
Supplement: Supplementary file 7 — Supplementary Data 5 [file 41467_2018_3929_MOESM7_ESM.xlsx]

## Sheet: Supplementary Data 5
Fit Parameters
Figure	Panel	Dataset	Change	Change (95% CI High)	Change (95% CI Low)	High (MEFL)	K (uM)	K (uM, 95% CI High)	K (uM, 95% CI Low)	Low (MEFL)	n
2	B	C415R				67910.9	22.3646	32.8836	16.0241	2507.7	1.24901
		D558V				66052	6.43753	22.8055	-1.84031e-12	34757.7	1.03599
		WT				24664.2	762.632	962.976	628.6	12.3125	2.58558
3	C	0				90745.9	12.2294	14.9851	10.2092	11118	1.60817
		0.1				88529.1	32.1575	41.6447	25.6566	1204.89	1.48336
		0.2				81536.2	64.9722	88.2952	50.2198	273.448	1.7581
		0.3				81018.7	87.6485	117.046	68.4308	137.807	1.9644
		0.4				82487.1	150.19	196.5	119.313	71.2044	2.06325
		0.5				80145.9	252.524	320.599	204.405	43.8323	2.15806
		0.6				74402.7	416.757	505.984	347.972	36.974	2.14055
		0.7				62115.3	490.433	601.354	412.551	27.6289	2.34568
		0.8				65066.4	584.756	720.525	492.028	26.1629	2.55523
		0.9				57762	733.922	920.698	608.097	22.6491	2.65082
		1				46392.2	1138.13	1412.13	944.401	19.8768	2.49068
4	B	T436A				2122.22	67.1952	120.468	45.4901	704.349	1.59373
		T436S				11392.4	12.4906	20.4744	7.98448	6580.57	1.76206
		T436T				11652.7	19.4377	25.204	15.3239	3982.37	1.81395
		T436V				13778.8	3.90031	13.1478	-1.36868e-12	11205.9	2.73271
5	F	L627A				2200.12	2.38904	2.6904	2.14795	104.939	2.55631
		L627L				1476.79	35.5513	47.8459	27.8619	99.8933	1.95491
		L627V				1477.7	6.88204	8.07664	5.99019	115.572	2.31688
	G	L547L				19986.4	192.047	305.062	138.425	595.9	1.68897
		L547T				25386.7	93.6136	114.394	79.16	1904.68	2.08762
S10	D	L627A				2200.12	2.38904	2.6904	2.14795	104.939	2.55631
		L627C				1764.89	3.22521	3.86018	2.76918	129.042	2.56397
		L627H				615.549	9.62551	20.7071	5.48076	85.6602	1.45926
		L627L				1476.79	35.5513	47.8459	27.8619	99.8933	1.95491
		L627M				2182.55	14.1834	17.7625	11.7224	96.7997	2.22052
		L627N				459.1	6.4776	32.0211	2.16025	107.459	0.898671
		L627Q				1079.34	4.70395	6.10914	3.7946	112.837	2.1144
		L627S				898.851	1.52315	1.88499	1.27201	135.136	2.09
		L627T				350.507	2.56276	4.06349	1.80314	94.5164	2.13983
		L627V				1477.7	6.88204	8.07664	5.99019	115.572	2.31688
S11	D	L547A				7135.41	115.757	184.11	83.3362	857.824	1.30376
		L547C				90296.3	116.387	156.073	91.612	2469.53	2.03618
		L547F				2235.14	96.1083	851.57	-1.0516e-12	800.752	0.895066
		L547I				126470	165.064	385.068	97.8977	2214.15	1.30366
		L547L				19986.4	192.047	305.062	138.425	595.9	1.68897
		L547M				20651	154.488	219.286	118.375	741.286	1.90847
		L547N				6598.82	53.341	122.34	32.3742	1091.32	1.20975
		L547S				3461.71	35.2945	59.8501	24.1359	1188.11	1.21524
		L547T				25386.7	93.6136	114.394	79.16	1904.68	2.08762
		L547V				80338.1	121.964	194.736	86.6646	2443.17	1.46761
S12	D	C415R				0.704939	48.1585	110.335	25.8078	0.0206131	1.45429
		WT				0.77678	282.074	543.326	165.569	0.0372472	1.35281
S5	B	0	8.16206	9.80346	7.00046	90745.9	12.2294	14.9851	10.2092	11118	1.60817
		0.1	73.4743	100.589	57.2144	88529.1	32.1575	41.6447	25.6566	1204.89	1.48336
		0.2	298.182	439.184	220.415	81536.2	64.9722	88.2952	50.2198	273.448	1.7581
		0.3	587.911	855.426	434.806	81018.7	87.6485	117.046	68.4308	137.807	1.9644
		0.4	1158.45	1563.62	893.18	82487.1	150.19	196.5	119.313	71.2044	2.06325
		0.5	1828.41	2378.85	1436.27	80145.9	252.524	320.599	204.405	43.8323	2.15806
		0.6	2012.31	2482.34	1645.67	74402.7	416.757	505.984	347.972	36.974	2.14055
		0.7	2248.19	2763.96	1841.37	62115.3	490.433	601.354	412.551	27.6289	2.34568
		0.8	2486.98	3087.96	2011.54	65066.4	584.756	720.525	492.028	26.1629	2.55523
		0.9	2550.32	3189.49	2041.72	57762	733.922	920.698	608.097	22.6491	2.65082
		1	2333.98	2922.36	1860.16	46392.2	1138.13	1412.13	944.401	19.8768	2.49068
S6	B	IPTG				809.702	23.8045	25.6363	22.1476	-2.85211	2.03807
	D	Xylose				855.05	0.241853	0.288749	0.205933	0.371654	1.65323
S7	C,D	T436A	3.01299	3.5999	2.63699	2122.22	67.1952	120.468	45.4901	704.349	1.59373
		T436S	1.73121	1.91486	1.58935	11392.4	12.4906	20.4744	7.98448	6580.57	1.76206
		T436T	2.92609	3.20208	2.68619	11652.7	19.4377	25.204	15.3239	3982.37	1.81395
		T436V	1.22961	1.43576	1.12654	13778.8	3.90031	13.1478	-1.36868e-12	11205.9	2.73271
